# Supplementary material for: Bone-Differentiation-Associated Circ-Spen Regulates Death of Mouse Bone Marrow Mesenchymal Stem Cells by Inhibiting Apoptosis and Promoting Autophagy
Source: Int J Mol Sci. 2024 Mar 6;25(5):3034. doi: 10.3390/ijms25053034 (PMC10932347; doi:10.3390/ijms25053034)
Supplement: Supplementary file 1 [file ijms-25-03034-s001.zip › Supplementary File S1.xls]

## Sheet: supplementaryfile1
#ID	L01_Count	L02_Count	L03_Count	L04_Count	L05_Count	L06_Count	L01_SRPBM	L02_SRPBM	L03_SRPBM	L04_SRPBM	L05_SRPBM	L06_SRPBM	PValue	FDR	log2FC
	WT			ERβ−/−			WT			ERβ−/−
4:141516836|141522392	0	6	0	33	18	21	0	0.321296	0	1.52006	0.967864	0.996818	0.00546519	0.92092	3.47909
17:80044494|80053641	0	0	19	31	32	19	0	0	1.01725	1.42793	1.72065	0.901883	0.0352257	0.92092	1.99087
12:51647994|51661713	41	64	37	33	36	0	1.96759	3.42716	1.98096	1.52006	1.93573	0	0.0479956	0.92092	-1.17923
7:89955531|89962361	21	31	26	0	21	0	1.00779	1.66003	1.39203	0	1.12918	0	0.0295142	0.92092	-2.07358
11:70874746|70887171	23	29	22	17	0	0	1.10377	1.55293	1.17787	0.783059	0	0	0.0227404	0.92092	-2.21508
